# Supplementary material for: Andrographolide Induces ROS-Mediated Cytotoxicity, Lipid Peroxidation, and Compromised Cell Integrity in Saccharomyces cerevisiae
Source: Antioxidants (Basel). 2023 Sep 14;12(9):1765. doi: 10.3390/antiox12091765 (PMC10525756; doi:10.3390/antiox12091765)
Supplement: Supplementary file 1 [file antioxidants-12-01765-s001.zip]

Archive with 1 entries (1 files):
- antioxidants-2602421-SI.pdf
